# Supplementary material for: Green Synthesis of Selenium Nanoparticles by Grape Seed Extract Synergized with Ascorbic Acid: Preparation Optimization, Structural Characterization, and Functional Activity
Source: Foods. 2025 Aug 27;14(17):3002. doi: 10.3390/foods14173002 (PMC12427814; doi:10.3390/foods14173002)
Supplement: Supplementary file 1 [file foods-14-03002-s001.zip]

Archive with 1 entries (1 files):
- foods-3802764-supplementary.pdf
